# Supplementary material for: Genetic Variants in Potassium Channel Genes and Their Clinical Implications in Kazakhstani Patients with Cardiac Arrhythmias
Source: J Pers Med. 2026 Jan 26;16(2):60. doi: 10.3390/jpm16020060 (PMC12942129; doi:10.3390/jpm16020060)
Supplement: Supplementary file 1 [file jpm-16-00060-s001.zip]

Archive with 1 entries (1 files):
- jpm-4035150-supplementary.xlsx
