# Supplementary material for: Genetic Variants in Potassium Channel Genes and Their Clinical Implications in Kazakhstani Patients with Cardiac Arrhythmias
Source: J Pers Med. 2026 Jan 26;16(2):60. doi: 10.3390/jpm16020060 (PMC12942129; doi:10.3390/jpm16020060)
Supplement: Supplementary file 1 [file jpm-16-00060-s001.zip › jpm-4035150-supplementary.xlsx]

## Sheet: Table S1
Table S1: Clinical characteristics of patients														Drug therapy						Risk factors																ECG characteristics										Results of 24-hour Holter electrocardiogram monitoring
Patients ID	Group	Age	Sex	Nationality	Diagnosis	Date of diagnosis	Weight	Height	BMI	History of illnesses	Hypertension	Hereditary predisposition to CVD	Drug therapy	AP – Angioprotectors	AC – Anticoagulants	AA – Antiarrhythmic agents	AAg – Antiplatelet agents	D – Diuretics	S – Statins	Smoking	Diabetes mellitus	Alcohol abuse	Age over 40 years	Coronary history	Myocardial infarction	History of coronary artery bypass grafting (CABG)	Coronary artery stenting	Frequent acute respiratory viral infections	Chronic upper respiratory tract diseases	Rheumatic attacks	Sudden death among first-degree relatives	Syncope	Pulmonary vein ostium ablation	Atrioventricular (AV) node ablation	History of clinical death (cardiac arrest)	Presence of ventricular extrasystoles (VES)	QRS interval (ms)	QT interval (ms)	PQ interval (ms)	Complete left bundle branch block (QRS > 100 ms)	Complete right bundle branch block (QRS > 100 ms)	Incomplete left bundle branch block	Incomplete right bundle branch block	Intraventricular conduction block	Presence of pacemaker	Main rhythm sinus (if no, specify)	Pacemaker rhythm (indicate pacing mode)	Presence of ICD or CRT-D	HR Max (beats/min)
3	SSS	54	female	kazakh		1992-08-01	72	176	24.9		no	yes									no		yes						no			no			no		100		140	0	0				yes	yes		no	85
22	SSS	14	male	russian		2014-10-01	65	179	20.3		no	yes									no		no						no			no			no		60	320	120	0	0				yes	0		no	164
23	SSS	61	male	kazakh		2011-01-01	81	173	27		no	no									no		yes						no			no			no										yes	yes		no	96
35	SSS	13	male	chechen		2014-09-01	54	162	20.6		no	no									no		no						yes			yes			no		110	400	150	0	0				yes			no
52	SSS	59	female	kazakh		2013-04-01	75	164	27.55	hepatit A	no	yes									no		yes						no			no			no										yes	yes		no	96
56	SSS	25	male	belarusian		2014-10-01	58	171	19.8		no	yes									no		no						no			no			no		73	380	140	0	0				yes	yes		no	97
58	SSS	36	male	kazakh		2015-05-01	50	161	19.2	hepatit B	yes	no									no		no						no			no			no		84	388	140	0	0				yes	yes		no	93
69	SSS	49	male	kazakh		2012-06-01	80	168	28		yes										no		yes						no			no			no		80	400		0	0				yes	yes		no	143
75	SSS	54	male	kazakh	Comorbid condition: atrial fibrillation	2014-11-01	95	179	29.65		no	no									no		yes						yes			yes			no										yes			no
80	SSS	57	male	kazakh		2014-10-01	97	164	36		yes										no		yes						no			yes			no										yes	yes		no	91
81	SSS	54	female	kazakh		2015-02-02	60	159	23.7		yes	no									no		yes						yes			no			no		60	410	180	0	0				yes	yes		no	95
82	SSS	64	female	kazakh		2013-01-01	58	154	24.46		yes	no									yes		yes						no			yes			no										yes	yes		no	84
83	SSS	61	female	kazakh		2013-03-01	58	155	24.14		no										no		yes						no			no			no										yes	yes		no	81
85	SSS	66	female	ukraine		2015-06-01	100	161	36		yes										no		yes						no			no			no		80	450		0	0				yes	yes		no	72
88	SSS	35	male	kazakh		2011-06-01	56	172	18.5		no										no		no						no			no			no										yes	0		no	83
98	SSS	62	female	kazakh		1986-01-01	69	154	29		no	no									no		yes						no			no			no										yes	yes		no	128
13	AV block	30	female	kazakh		2014-09-01	53	159	23.5		yes	no									no		no						no			yes			no		60	340	160	0	0				yes	yes			150
15	AV block	12	female	kazakh		2009-10-01	64	164	25		no	no									no		no						no			no			no		80	560	-	0	0				yes	yes			92
19	AV block	53	female	kazakh		2013-05-01	57	153	24		no	yes									no		yes						no			no			no		90	560	-	0	0				yes	yes			48
33	AV block	8	male	kazakh		2007-03-01	24	127	15		no	no									no		no						no			yes			no		140	420	180	0	0				yes
54	AV block	65	female	kazakh		2012-08-01	64	160	25		yes	yes									no		yes						yes			no			no										yes	yes			71
57	AV block	63	female	kazakh		2000-01-01	60	155	24.9		yes	no									no		yes						no			yes			no		80	450	180	0	0				yes
63	AV block	44	male	russian		2011-01-01	71	178	22.41		no										no		yes						no			no			no		100	456		0	0				yes	yes			122
67	AV block	4	male	russian		2014-02-21	16	100	16		no	no									no		no						no			no			no										no	yes			105
84	AV block	63	male	kazakh		2009-01-01	94	170	32.53		yes										yes		yes						no			no			no		200	420	180	0	0				yes	yes			103
87	AV block	23	male	russian		2008-01-01	69	172	23.3		no										no		no						no			no			no										yes	yes			139
89	AV block	44	female	kazakh	Polymorphic ventricular tachycardia, Long QT Syndrome, Extrasystole	2014-06-01	80	164	30	hepatit C	no	no									no		yes						yes			yes			no			506							yes
93	AV block	47	female	kazakh		1983-01-01	80	167			yes	yes									no		yes						no			yes			no										yes	yes			131
94	AV block	81	female	ukraine		2016-01-01	62	147	28.3	hepatit B	yes	no									no		yes						no			yes			no										yes	0			47
95	AV block	53	female	russian		2013-12-01	104	166	37.7		yes										no		yes						no			no			no										yes	yes			126
96	AV block	69	male	ukraine	Coronary artery disease	2016-01-01	104	172	35.1	ОНМК	yes										yes		yes						no			no			no										yes	yes			116
97	AV block	70	female	kazakh		2015-12-01	55	147	25.4	ЛГ	yes	no									no		yes						no			yes			no										yes	yes			60
202	iAF	76	male	ukraine	Idiopathic paroxysmal atrial fibrillation, tachysystolic variant. Chronic heart failure, class I. Status post electrophysiological study and radiofrequency isolation of pulmonary vein ostia using a navigation system.	2002	104	171	35	no	yes	no	cordarone, digoxin, warfarin	no	yes	yes	no	no	no	no	no	no	yes	no	no	no	no	yes	no	no	no	no	no	no	no	no	78	340	no	no	no	no	no	no	no	yes	no	no	84
282	iAF	22	male	kazakh	Idiopathic atrial fibrillation, paroxysmal form.	2011	88	182	25.3	no	no	no	warfarin	no	no	no	no	no	no	no	no	no	no	no	no	no	no	no	no	no	no	no	no	no	no	no	100	400	160						no	yes		no	143
305	iAF	23	male	kazakh	Cardiac rhythm disorder. Paroxysmal atrial fibrillation. Status post electrophysiological study and radiofrequency ablation of the pulmonary vein ostia.	2012	75	176	23.5	no	no	no	no	no	no	no	no	no	no	no	no	no	no	no	no	no	no	no	no	no	no	no	no	no	no	no	94	338	120	no	no	no	yes	no	no	-	-	-	-
328	iAF	37	male	kazakh	Cardiac rhythm disorder. Persistent atrial fibrillation. Status post electrophysiological study and radiofrequency ablation (performed on 12.12.2012). Chronic heart failure, class I (NYHA I).	2012	75	171	25.6	no	no	no	warfarin 2,5 mg once daily cordarone 200 mg once daily	no	yes	yes	no	no	no	yes	no	no	no	no	no	no	no	no	no	no	no	no	yes	no	no	no	88	412	120	no	no	no	no	no	no	-	-	-	-
333	iAF	30	male	kazakh	Cardiac rhythm disorder. Persistent atrial fibrillation. Chronic heart failure, NYHA class II.	2010	90	178	28.4	no	no	yes	Concor, Verospiron, Warfarin, Polpril.	no	yes	yes	no	no	no	yes	no	no	no	no	no	no	no	no	no	no	no	no	no	no	no	no	80	360	no	no	no	no	no	no	no	AF	no	no	201
334	iAF	20	female	kazakh	Cardiac rhythm disorder. Manifest Wolff–Parkinson–White syndrome. Paroxysmal orthodromic atrioventricular reentrant tachycardia. Status post radiofrequency ablation of the right anterolateral accessory pathway (performed on 08.01.2013). Paroxysmal atrial fibrillation.	2012	85	172	28.7	no	no	no	Euthyrox 50 mg/day, Etacizin.	no	no	yes	no	no	no	no	no	no	no	no	no	no	no	no	no	no	no	no	no	no	no	no	114	402	96	no	no	no	no	no	no	yes	no	no	132
369	iAF	39	female	usbek	Idiopathic cardiac arrhythmia: Paroxysmal atrial fibrillation, EHRA class I. Paroxysmal atrioventricular nodal reentrant tachycardia (AVNRT).	2005	62	157	25.1	no	no	no	warfarin2,5мг, Fozicard, Concor , cordarone,	no	no	no	no	no	no	no	no	no	no		no	no	no	no	no	no	no	no	Есть	yes	no	no	94	392	240	no	no	no	Есть	no	no	yes	no	no	93
377	iAF	24	male	kazakh	Idiopathic atrial fibrillation. Thrombus in the left atrial appendage.	2006	61	169	21.3	no	no	no	warfarin2,5 mg/day	yes	no	yes	yes	no	no	yes	no	no	no	no	no	no	no	no	no	no	no	no	no	no	no	no	80	320	no	no	no	no	no	no	no	-	-	-	-
385	iAF	60	male	russian	Arterial hypertension, grade 2, risk 3. Paroxysmal atrial fibrillation. Chronic heart failure, class I (NYHA).	2008	79	176	25.5	no	yes	no	no	yes	yes	yes	no	yes	no	yes	no	no	yes	no	no	no	no	no	no	no	no	no	no	no	no	no	96	420	160	no	no	no	no	no	no	yes	no	no	105
399	iAF	48	male	kazakh	Idiopathic cardiac arrhythmia. Persistent atrial fibrillation (sinus rhythm restored by electrical cardioversion on 22.04.2013). Complication: Arrhythmogenic cardiomyopathy. Chronic heart failure, class III (NYHA).	2012	95	174	31.03	no	no	no	Carvedilol 6.25 mg (½ tablet 3 times daily), Digoxin 0.0025 mg (½ tablet 2 times daily), Clexane 0.6 mL twice daily, Prenessa 2 mg/day, Alviserone 50 mg/day, Furosemide 40 mg/day, Omegast 20 mg/day, KMA 250.0 mg/day, Heparin 5000 IU/day, Cef Fortum 4 g/day, Cordarone.	yes	no	yes	yes	yes	yes	no	no	no	yes	no	no	no	no	no	yes	no	no	no	no	no	no	no	96	356	200	no	no	no	no	no	no	AF	no	no	176
417	iAF	52	male	ukraine	Paroxysmal atrial fibrillation, typical type 1 atrial flutter and atypical left atrial flutter. EHRA class I. Status post electrophysiological study (EPS) and radiofrequency ablation (RFA) of the right inferior isthmus and pulmonary vein isolation performed on 04.05.2013.Осл: ХСН ФК 1(NYHA)	2012	94	180	28	no	yes	no	Clexane 0.6 mg/day, KMA 250 mg/day, Omegast 20 mg/day, Perindopril 10 mg/day, Amiodarone 600 mg/day, Cordarone 200 mg/day.	no	no	no	no	no	no	no	no	no	yes	no	no	no	no	no	no	no	no	no	yes	no	no	no	80	no	no	no	no	no	no	no	no	AF	no	no	98
428	iAF	45	male	kazakh	Cardiac arrhythmia. Paroxysmal atrial fibrillation. EHRA class I.	2013	82	169	28.7	no	yes	no	Arixtra 2.5 mg once daily, Cordarone 200 mg three times daily, Lisinopril 5.0 mg once daily, Famo 20 mg once daily. Antiarrhythmic therapy: Cordarone 200 mg three times daily.	yes	yes	yes	no	yes	no	no	no	no	yes	no	no	no	no	no	no	no	no	no	no	no	no	no	82	334	100	no	no	no	no	no	no	-	-	-	-
431	iAF	36	male	kazakh	Cardiac arrhythmia. Persistent atrial fibrillation.	2013	69	180	21.2	no	yes	no	Warfarin	yes	yes	yes	yes	no	no	no	no	no	no	no	no	no	no	no	no	no	no	no	yes	no	no	no	40	280	160	no	no	no	no	no	no	-	-	-	-
438	iAF	49	male	ukraine	Cardiac arrhythmia. Persistent atrial fibrillation. EHRA class II.	2009	98	180	30.2	no	no	yes	cardiomagnil, Warfarin_2,5 мг cordarone	yes	yes	yes	no	yes	no	no	no	no	yes	no	no	no	no	no	no	no	no	no	yes	no	no	no	96	394	no	no	no	no	no	no	no	AF	no	no	123
443	iAF	49	male	kazakh										no	no	no	no	no	no	no	no	no																										no
457	iAF	50	male	russian	Long-standing persistent atrial fibrillation. EHRA class II.	2007	83	174	26.5	no	no	yes	Omegast 20 mg 1 tab 2 times, fraxiparin 0.4 2 times subcutaneously, atorvasterol 20 mg in the evening, KMA 250.0 iv cap, actovegin 200 mg iv page, ketotope 2.0 i / m, warfarin 2.5 mg 2-2.5mg, somnol 7.5mg 1 tab at night. cordarone 200mg 1 tab 3 times, amiocordin 300mg per day.	no	yes	yes	no	no	no	no	no	no	yes	no	no	no	no	no	no	no	no	no	yes	no	no	no	90	324	no	no	no	no	no	no	no	no	no	no	159
458	iAF	56	male	kazakh	Long-standing persistent atrial fibrillation, EHRA class I. Thrombosis of the left atrial appendage. Chronic heart failure, NYHA class I.	2011	83	166	29.8	no	no	yes	Fraxiparine 0.4 mg subcutaneously twice daily; Cordarone 1 tablet three times daily.	no	no	no	no	no	no	no	no	no	yes	no	no	no	no	no	no	no	no	no	no	no	no	no	96	390	no	no	no	no	no	no	no	no	no	no	no
464	iAF	30	female	kazakh	Paroxysmal atrial flutter, type 1. Left atrial flutter. Atrial extrasystole. EHRA class I.	2011	63	158	25.2	no	no	no	Warfarin 2.5 mg, 2 tablets once daily; Bisoprolol 5 mg/day; Amiokardin 300 mg/day; Cordarone 1 tablet three times daily.	no	no	no	no	no	no	no	no	no	no	no	no	no	no	no	no	no	no	no	no	no	no	no	80	380	no	no	no	no	no	no	no	AF	no	no	187
489	iAF	61	male	kazakh	Cardiac arrhythmia. Persistent atrial fibrillation. EHRA class II. Пароксизмальная форма трепетания предсердий 1 типа	2012	90	172	30.4	no	yes	no	warfarin1,25 мг 1 р/д, Egoliok, Perindopril,	yes	no	yes	no	no	no	no	no	no	yes	no	no	no	no	no	no	no	no	no	yes	no	no	no	84	334	no	no	no	no	no	no	no	-	-	-	-
492	iAF	66	male	russian	Cardiac arrhythmia. Idiopathic atrial fibrillation, paroxysmal form. EHRA class I. Status post electrophysiological study (EPS) and radiofrequency isolation of the pulmonary vein ostia using the CARTO3 navigation system on 29.07.2013. Chronic heart failure, NYHA functional class I.	2013	75	169	26.2	no	no	no	warfarin, plavix	yes	yes	yes	yes	yes	no	no	no	no	yes	no	no	no	no	no	no	no	no	no	yes	no	no	no	78	370	160	no	no	no	no	no	no	AF	no	no	119
500	iAF	50	female	kazakh	Cardiac arrhythmia. Atrial fibrillation, persistent form. EHRA class II.	2012	75	153	32	no	no	no	Warfarin 2.5 mg once daily Digoxin 0.025 mg once daily	yes	no	yes	no	no	no	no	no	no	yes	no	no	no	no	no	no	no	no	no	yes	no	no	no	80	346	no	no	no	no	no	no	no	yes	no	no	188
503	iAF	48	male	kazakh	Cardiac arrhythmia. Paroxysmal form of atrial fibrillation. EHRA class I.	2011	94	171	31.5	no	yes	no	Arixtra 2.5 mg once daily, Cordarone 200 mg three times daily, Semicard 40 mg once daily, Warfarin 2.5 mg once daily, Omez 20 mg once daily. Antiarrhythmic therapy: Cordarone 200 mg three times daily.	no	no	no	no	no	no	yes	no	no	yes	no	no	no	no	no	no	no	no	no	no	no	no	no	86	422	100	no	yes	no	no	no	no	-	-	-	-
524	iAF	44	female	iranian	ChatGPT сказал: Paroxysmal continuously recurrent atrial tachycardia originating from the left atrial appendage. Arterial hypertension, stage 1, risk 4. Constitutional–alimentary obesity, stage 3.	2012	118	171	39	гепатит В	yes	yes	Perindopril, cordarone, concor	yes	yes	yes	no	yes	no	no	no	no	yes	no	no	no	no	no	no	no	no	no	no	no	no	no	90	360	200	no	no	no	no	no	no	yes	no	no	145
536	iAF	55	female	belarusian	Coronary artery disease (CAD). Single-vessel coronary involvement. Stable exertional angina, functional class II (CCS). II. Аритмогенная кардиомиопатия.		70	166	25	no	no	yes	Arixtra 2.5 mg once daily, №14 Prenessa 4 mg, ¼ tablet twice daily, №21 Omegast 20 mg once daily, №21 Aldactone 50 mg capsule once daily, №14 Warfarin 2.5 mg once daily, №4 Torsid 5–10–15 mg once daily, №21 Activated charcoal 5 tablets twice daily, №19 Ceftriaxone 1.0 g IV twice daily, №16 Soda enema №2 Duphalac 30 ml once daily, №2 Sodium chloride 0.9% 1000.0 ml IV infusion, №1 Diclofenac 75 mg …	yes	yes	yes	no	yes	no	no	no	no	yes	yes	no	no	no	no	no	no	no	no	no	no	no	no	110	422	no	no	no	yes	no	no	no	no	no	yes	147
543	iAF	24	male	kazakh	Cardiac arrhythmia. Persistent atrial fibrillation, EHRA II. Paroxysmal type I atrial flutter. Status post electrophysiological study (EPS) and radiofrequency ablation (RFA) of the pulmonary vein ostia and the right atrial isthmus.	2013	60	173	19	no	no	yes	no	yes	yes	yes	yes	yes	no	no	no	no	no	no	no	no	no	no	no	no	no	no	no	no	no	no	82	334	no	no	no	no	no	no	no	AF	no	no	144
546	iAF	32	female	kazakh	Cardiac arrhythmia. Atrial extrasystole. Paroxysmal atrial fibrillation. Status post electrophysiological study (EPS) and radiofrequency isolation (RFA) of the pulmonary vein ostia.	2007	55	170	17.2	no	no	no	no	no	yes	yes	no	no	no	no	no	no	no	no	no	no	no	no	no	no	no	no	no	no	no	yes	78	386	120	no	no	no	no	no	no	yes	no	no	102
556	iAF	34	female	kazakh	Paroxysmal atrial fibrillation, EHRA III. Procedure performed: electrophysiological study and radiofrequency isolation of the pulmonary vein ostia of the left atrium.	2013	55	165	20	no	no	no	Arixtra 2,5mg/day cordarone 200мгх3р/д	yes	yes	yes	no	no	no	no	no	no	no	no	no	no	no	no	no	no	no	no	yes	no	no	no	84	320	150	no	no	no	no	no	no	-	-	-	-
560	iAF	30	male	kazakh	Cardiac arrhythmia. Long-standing persistent atrial fibrillation. Type I atrial flutter. EHRA II. Status post electrophysiological study and radiofrequency isolation of the pulmonary vein ostia.	2013	92	179	28	no	no	no	cordarone 600mg/day warfarin2,5mg/day, Lisinopril 5mg/day, Clexane 0,6mg/day, Omez 20mg/day, KMA 250,0mg/day, Propanorm 300mg/day	no	yes	no	no	no	yes	no	no	no	no	no	no	no	no	no	no	no	no	no	yes	no	no	no	94	336	no	no	no	no	no	no	no	-	-	-	-
561	iAF	48	female	kazakh	Cardiac arrhythmia. Persistent atrial fibrillation. EHRA II.	2011	116	169	40.6	no	no	yes	Concor кор 1 tablet/day, Trombopol 1 tablet/day	yes	no	yes	yes	yes	no	no	no	no	yes	no	no	no	no	no	no	no	no	no	no	no	no	no	88	338	no	no	no	no	no	no	no	-	-	-	-
573	iAF	42	male	russian	Cardiac arrhythmia. Paroxysmal atrial fibrillation. EHRA class II. Chronic heart failure, NYHA class I.	2012	71	171	25	no	no	no	Kleksan 0.6mg/day, Ultrox 10mg/day, Omegast 20mg/day	yes	no	no	yes	no	no	no	no	no	yes	no	no	no	no	no	no	no	no	no	no	no	no	no	80	392	no	no	no	no	yes	no	no	yes	no	no	118
595	iAF	44	male	kazakh	Paroxysmal atrial fibrillation. EHRA II. Status post electrophysiological study and radiofrequency ablation of the pulmonary vein ostia.	2013	70	165	25.5	no	no	no	Propanorm 600mg/day, Fraxiparin 0.6mg/day Concor 2.5mg/day, Omegast 20mg/day	no	no	no	no	no	no	no	no	no	yes	no	no	no	no	no	no	no	no	no	no	no	no	no	90	358	160	no	no	no	no	no	no	yes	no	no	109
472	CHD AF	44	male	kazakh	Long-standing persistent atrial fibrillation. EHRA II.	2013	132	176	42.6	no	300/100	yes	Kleksan 0.6 2 times subcutaneously, omegast 20 mg in the evening, lisinopril 10 mg 2 tablets 2 times, inuesp 2.5mg 1 tablet 1 time in the morning, KMA 250.0 iv cap, atorvasterol 20 mg 1 tablet 1 time in the evening, warfarin 2.5 mg 2 tablets at 17:00h No. 1, then replaced with xarelto 20mg 1 time, physiotens 0.4mg No. 2 cordarone 200mg 1 tablet 3 times, bisoprolol 5mg 1 tablet 1 time in the morni…	no	yes	no	yes	no	no	no	no	no	yes	no	no	no	no	no	no	no	no	no	no	no	no	no	102	362	no	no	no	no	no	no	no	no	no	no	no
476	CHD AF	51	male	kazakh	Atrial fibrillation, long-standing persistent form. Left atrial appendage thrombosis. Coronary artery disease. Myocardial infarction (1989). Status post stenting of the left anterior descending artery (January 2013). Arterial hypertension, grade 2, risk 4. Chronic heart failure, functional class II (NYHA).	2011	90	165	32.5	no	no	no	warfarin, Plavix	no	no	no	no	no	no	no	no	no	yes	yes	yes	no	yes	no	no	no	no	no	no	no	no	no	136	360	180	no	no	no	no	no	no	-	-	-	-
481	CHD AF	56	male	kazakh	Cardiac arrhythmia. Permanent atrial fibrillation, EHRA class II. Left atrial appendage thrombosis. Chronic heart failure, functional class II (NYHA).	2013	99	169	34.6	no	yes	no	Digoxin, Warfarin 2.5 mg once daily, Egilok, Perindopril.	no	no	no	no	no	no	no	no	no	yes	yes	no	no	no	no	no	no	no	no	no	no	no	no	96	328	no	no	no	no	no	no	no	AF	no	no	192
498	CHD AF	64	male	ukraine	Coronary artery disease. Exertional angina, functional class III. History of myocardial infarction. Ischemic cardiomyopathy. Permanent atrial fibrillation, EHRA class III. Chronic heart failure, NYHA functional class IV.	2003	72	169	25.2	no	yes	yes	Clexane 0.6 mg twice daily №10, Furosemide 40 mg IV №10, Verospiron 50 mg 1 capsule №10, Inyese 2.5 mg 1 tablet №6, Omegast 20 mg 1 tablet №10, Flunol 150 mg 1 capsule once weekly №1, Almagel 1 tablet three times daily №6, KMA 250.0 IV drip №6, Lizorez 1 tablet twice daily №8, Cef III 1.0 twice daily №8, Heparin 5000 units IV №1, Fozicard 10 mg ½ tablet twice daily №4, Inyese 2.5 mg 1 tablet №3, …	no	no	no	no	no	no	no	no	no	yes	yes	yes	yes	yes	no	no	no	no	no	yes	no	no	yes	156	388	no	yes	no	no	no	no	no	no	no	no	108
512	CHD AF	65	male	russian	Coronary artery disease. History of myocardial infarction. Ischemic cardiomyopathy. Left bundle branch block (LBBB). Paroxysmal atrial fibrillation, EHRA class III. Chronic heart failure, NYHA functional class III.	2002	80	166	28.5	no	no	yes	Prenessa 4 mg, ¼ tablet once daily, №21 Aldactone 50 mg once daily, №21 Fraxiparine 0.8 mg subcutaneously twice daily, №14 Torasemide (Trigrim) 5 mg once daily, №21 Omegast 20 mg once daily, №21 Atorvastatin 20 mg once daily, №14 Cefazolin 1.0 g IV twice daily, №14 Ultorx 10 mg, ½ tablet once daily, №8 Loxof (Levofloxacin) 500 mg/100 ml IV once daily, №8 Activated charcoal 5 tablets twice daily, …	yes	yes	yes	no	yes	no	no	no	no	yes	yes	yes	no	no	no	no	no	no	no	yes	no	no	yes	188	472	178	yes	no	no	no	no	no	yes	no	yes	86
513	CHD AF	62	male	german	Coronary artery disease. History of Q-wave myocardial infarction. Ischemic cardiomyopathy. Permanent atrial fibrillation, EHRA class III. Chronic heart failure, NYHA functional class III.	2008	82	167	28.9	no	no	no	Fraxiparine 0.4 mg/day №8, Alnyestron 50 mg/day №12, Furosemide 80 mg/day №8, Prenessa 4 mg ¼ tab once daily №8, Novofer 2.0 + NaCl 0.9% - 500 ml №4, Heparin 5000 IU №1, Sol. NaCl 0.9% 400.0 ml №1, Cefazolin 1.0 twice daily №8, Maxifer 1 tab twice daily №8, Activated charcoal 5 tabs twice daily №12, Trigrim 5 mg once daily №4. Carvidil 6.25 mg ½ tab twice daily №11, Digoxin 0.25 mg ½ tab twice da…	yes	yes	yes	no	yes	yes	no	no	no	yes	yes	yes	yes	no	no	no	no	no	no	no	no	no	yes	114	346	no	no	no	yes	no	no	no	no	no	no	161
514	CHD AF	76	female	russian	Coronary artery disease. Effort angina, functional class III. History of myocardial infarction. Three-vessel coronary artery disease. Ischemic cardiomyopathy. Permanent atrial fibrillation, EHRA class III. Chronic heart failure, NYHA functional class III.	2013	74	166	28.5	no	yes	yes	Fraxiparine 0.6 mg/day №6, Alseron 50 mg/day №6, Trigrim 5 mg/day №6, Lisinopril 5 mg 1 tablet twice daily №6, Atorvastatin 20 mg/day, Carvedilol 6.25 mg 1 tablet twice daily №6.	yes	yes	yes	no	yes	no	no	no	no	yes	yes	yes	no	no	no	no	no	yes	no	no	no	no	no	110	330	no	no	no	yes	no	no	no	no	no	no	200
515	CHD AF	63	male	kazakh	Coronary artery disease. Three-vessel coronary artery involvement. Effort angina, functional class II.	2009	78	172	26	no	no	no	Fraxiparine 0.6 mg subcutaneously once daily, №9 Aldactone 50 mg once daily, №12 Torasemide (Trigrim) 5 mg once daily, №12 Prenessa 4 mg, ½ tablet twice daily, №12 Omegast 20 mg once daily, №12 Warfarin 2.5 mg, 1 tablet twice daily, №5 Carvedilol 6.25 mg, ½ tablet twice daily, №12	no	yes	yes	yes	no	no	no	no	no	yes	yes	no	no	no	no	no	no	no	no	no	no	no	yes	102	486	no	no	no	yes	no	no	no	no	no	no	142
516	CHD AF	55	male	russian	Coronary artery disease. Effort angina, functional class I. Cardiac arrhythmia: permanent atrial fibrillation. Chronic heart failure, NYHA functional class II.	2008	87	176	27.8	no	yes	yes	Egilok ,Cardiomagnyl, Warfarin	no	no	no	no	no	no	no	no	no	yes	yes	yes	no	no	no	no	no	no	no	no	no	no	no	106	378	no	no	no	no	no	no	no	AF	no	no	155
525	CHD AF	46	male	kazakh	Coronary artery disease. Effort angina, functional class I. History of myocardial infarction. Ischemic cardiomyopathy. Permanent atrial fibrillation, EHRA class III. Ventricular extrasystole, grade IVb by Lown classification. Anasarca. Chronic heart failure, NYHA functional class IV.	2010	80	165	29	гепатит В	yes	yes	Verospiron 50 mg once daily, №17 Furosemide 40 mg IV, №21 Torasemide 5 mg, 1 tablet once daily, №2 Fraxiparine 0.6 mg subcutaneously twice daily, №16 Heparin 5000 IU IV, №1 Prenessa 4 mg, ½ tablet once daily, №23 Warfarin 2.5 mg, 1 tablet once daily, №1 Omegast 20 mg, 1 tablet twice daily, №23 Heptral 400 mg IV once daily, №14; 400 mg orally, №4 Amiklav 625 mg, 1 tablet twice daily, №14 Cefuroxim…	yes	no	yes	yes	no	no	no	no	no	yes	yes	yes	no	no	no	no	no	no	no	no	yes	no	yes	84	286	no	no	no	no	no	no	no	no	no	yes	159
527	CHD AF	58	male	german	Cardiac arrhythmia: typical atrial flutter, EHRA class II. Status post right isthmus radiofrequency ablation.	2013	72	191	19.7	no	no	no	Arixtra 2,5mg/day, Concor 2,5/сут	no	no	no	yes	yes	no	no	no	no	yes	no	no	no	no	no	no	no	no	yes	no	no	no	no	90	376	120	no	no	no	yes	no	no	yes	no	no	89
532	CHD AF	75	male	ukraine	Coronary artery disease. Effort angina, functional class I. Three-vessel and left main coronary artery disease.	около 10 лет назад	67	156	27	no	no	no	Verospiron 1 tablet daily, Thrombo ASS 100 mg/day, Furosemide 1 tablet/day, Humalog 10 units/day.	no	yes	yes	no	no	yes	yes	yes	no	yes
542	CHD AF	41	male	kazakh	Cardiac arrhythmia: persistent atrial fibrillation. Pulmonary hypertension. Chronic heart failure, NYHA functional class III.	2012	70	167	24.5	no	no	yes	Verospiron, Digoxin,Cartal	no	no	yes	no	no	no	yes	no	no	yes	no	no	no	no	no	no	no	yes	no	yes	no	no	no	90	340	no	no	no	no	no	no	no	ФП	no	no	167
579	CHD AF	64	male	kazakh	Coronary artery disease. Three-vessel coronary artery involvement. Q-wave myocardial infarction of the anteroseptal and inferior walls (03.12.2013). Heart failure, functional class III. Aortic valve insufficiency, grade 3. Arterial hypertension, grade 3, risk 4. Ischemic cardiomyopathy. Chronic heart failure, NYHA functional class II. Persistent atrial fibrillation, EHRA class I. Comorbidities: c…	2013	86	174	28	no	yes	yes	Thrombo ASS 10 mg/day, Exforge 80 mg/day	no	yes	yes	no	no	no	no	no	no	yes	yes	yes	no	no	no	no	no	no	no	yes	no	no	no	124	386	no	yes	no	no	no	no	no	AF	no	no	141
586	CHD AF	76	male	russian	Coronary artery disease. Three-vessel coronary artery involvement. Q-wave myocardial infarction of the anterior wall. Permanent atrial fibrillation, EHRA class II.	2002	73	176	23	no	yes	no	Fraxiparine 0.3 mL once daily, Heparin 2500 IU subcutaneously three times daily, Nebilet 5 mg once daily, Digoxin 0.125 mg once daily.	no	yes	yes	no	no	no	no	no	no	yes	yes	yes	no	yes	no	no	no	no	no	no	no	no	no	110	470	no	yes	no	no	no	no	yes	no	yes	no	128
588	CHD AF	39	male	kazakh	Long-standing persistent atrial fibrillation, EHRA class I. Status post electrophysiological study and radiofrequency isolation of the pulmonary vein ostia using the CARTO navigation system (performed on 08.01.2014). Complication: chronic heart failure, NYHA functional class I.	2013	84	180	25.2	no	yes	no	cordarone 600mg/day Clexane 0.6 mg/day, Omez 20 mg/day, Warfarin 2.5 mg/day, Concor 5 mg/day, KMA 250 mg/day, Propanorm 150 mg/day	no	yes	yes	no	no	no	yes	no	no	no	no	no	no	no	no	no	no	no	no	yes	no	no	no	80	282	no	no	no	no	no	no	no	AF	no	no	122
iAF - idiopathic atrial fibrillation
CHD AF - atrial fibrillation with coronary heart disease
SSS - sick sinus syndrome
AV block - atrioventricular block
[truncated: 44 more columns]

## Sheet: Table S2
	Table S2. List of genetic variants in potassium channel genes
	Cellular function/ association	Gene	Amio acid	SSS	AV block	CHD AF	iAF	rs ID	SIFT Score	Allele Frequency (1000G)	MAF dbSNP	ClinVar	ACMG (Franklin genoox)	HGMD	Allele Frequency (Kazakh Healthy Cohort)
	Ion flux	KCNA5	S127	58		498		rs45504599	N/A	0.015	0.015	Benign/Likely Benign	Benign	N/A	0.0148
	Ion flux	KCNA5	G383	3,22,23,35,52,55,56,58,69,75,80,81,82,83,85,86,98	13,15,19,33,54,57,63,67,84,87,89,93,94,95,96,97	498,525,542,586,472,476,481,512,513,514,515,516,527,532,579,588	202,282,305,328,333,334,369,377,385,399,417,428,431,438,443,457,458,464,489,492,500,503,524,543,556,560,561,573,595,546	rs2359641	N/A	0.981	N/A	Benign	Benign	N/A	1.0000
	Ion flux	KCNA5	A251T				202	rs12720442	0.081	0.008	0.008	Benign	Benign	N/A	0.0042
	Ion flux	KCNA5	P307S			514		rs17215409	0.454	0.001	0.001	Conflicting Interpretations Of Pathogenicity	Benign	DFP	N/A
	Ion flux	KCND3	P624H			472		no id	0.255	N/A	N/A			N/A	N/A
	Ion flux	KCND3	S223				328.334	rs17215423	N/A	0.008	0.008	Benign	Benign	N/A	0.0085
	Ion flux	KCND3	P88		63,87,93		536,377,417,492	rs17221819	N/A	0.047	0.047	Benign	Benign	N/A	0.0340
	Ion flux	KCND3	P125	81	97		443.543	rs2289723	N/A	0.045	0.045	Benign	Benign	N/A	0.0574
	Ion flux	KCND3	Y108			514		rs777559132	N/A	N/A	N/A	Likely Benign	Likely benign	N/A	0.0042
	Ion flux	KCNE1	S38G	3,22,23,35,52,55,56,58,69,75,80,81,82,83,85,86,98	13,15,19,33,54,57,63,67,84,87,88,89,93,94,95,96,97	542,586,498,525,472,476,481,512,513,515,516,532,579,588	202,282,305,328,333,334,369,377,385,399,417,428,431,438,457,458,464,489,492,500,503,543,556,560,561,573,595,524,536	rs1805127	0.401	0.674	N/A	Benign	Benign	DFP	N/A
	Ion flux	KCNE2	T10K				464	rs199473648	0.021	N/A	N/A	Conflicting Interpretations Of Pathogenicity	Uncertain Significance	DM?	N/A
	Ion flux	KCNE3	T4A	80				rs200856070	N/A	0.001	0.001	Conflicting Interpretations Of Pathogenicity	Uncertain Significance	DM	0.0042
	Ion flux	KCNE3	F66	3,23,52,56,69,81,85,86	19,57,63,87,97	525.515	305,385,417,428,457,458,543,560	rs2270676	N/A	0.141	0.141	Benign	Benign	DF	0.1787
	Ion flux	KCNE5	P33S	3,35,55,81,83,85,86	87.93	586,512,514,515,527	333,492,536	rs17003955	0.405	N/A	0.052	Benign​	Benign	N/A	0.0816
	Ion flux	KCNE5	Y81H				428	rs199924386	0.0	N/A	0.001	Benign​	Benign	DM?	0.0025
	Ion flux	KCNE5	R83C				377	no id	0.003	N/A	N/A			N/A	N/A
	Ion flux	KCNE5	K91N			472		no id	0.005	N/A	N/A			N/A	N/A
	Ion flux	KCNE5	V42L			472		no id	0.149	N/A	N/A			N/A	N/A
	Ion flux	KCNE5	Q126H			476.513		no id	0.026	N/A	N/A			N/A	N/A
	Ion flux	KCNE5	V47			476		no id	N/A	N/A	N/A			N/A	N/A
	Ion flux	KCNH2	K557T	35.55	13.33	542,472,514,532	202,328,334,457,458,543,561	rs1805123	0.253	0.136	0.136	Uncertain Significance	Benign	DFP	0.1234
	Ion flux	KCNH2	C66S			516	334.377	rs199473416	0.002	N/A	N/A	not provided	Likely pathogenic	DM	N/A
	Ion flux	KCNH2	R1047L	22	15.67			rs36210421	0.068	0.009	0.009	Conflicting Interpretations Of Pathogenicity	Benign	DFP	0.0021
	Ion flux	KCNH2	R176W				202.573	rs36210422	0.002	N/A	N/A	Conflicting Interpretations Of Pathogenicity	Likely pathogenic	DM	N/A
	Ion flux	KCNH2	P227H				489	no id	0.267	N/A	N/A			N/A	0.0021
	Ion flux	KCNH2	Y312	3,22,23,35,55,56,58,69,75,80,81,82,83,85,86,98	13,15,19,33,54,57,63,67,84,87,88,89,93,94,96,97	498,525,542,472,476,481,513,514,515,516,532,588	536,202282,305,328,333,334,369,377,399,417,428,431,438,443,457,458,464,500,503,524,543,556,561,573,546	rs1137617	N/A	0.772	N/A	Pathogenic/Benign	Benign	DM	0.8063
	Ion flux	KCNH2	F173	23,55,56,58,80,81,82,83,85,86,98	19,33,54,57,63,84,87,89,94,96,97	498,525,542,472,476,513,515,516,588	536,333,377,399,417,428,431,438,464,500,503,524,556,561,595,546	rs1805120	N/A	0.342	0.342	Benign	Benign	N/A	0.5553
	Ion flux	KCNH2	L224	3,22,23,55,56,58,69,80,81,82,83,85,86,98	15,19,33,54,57,63,67,84,87,89,93,94,96,97	498,525,542,472,476,481,513,515,516,588	536,305,328,333,334,369,377,399,417,428,431,438,443,458,464,500,503,524,556,561,573,546	rs1805121	N/A	0.608	N/A	Benign	Benign	N/A	0.6893
	Ion flux	KCNH2	A26				556	rs200324802	N/A	N/A	0.0	Likely Benign	Likely benign	N/A	N/A
	Ion flux	KCNH2	I149	23,55,56,58,80,81,82,83,85,86,98	19,33,54,57,63,84,87,89,94,96,97	498,525,542,472,476,513,515,516,588	536,333,377,399417,428,431,438443,464,500,503,524,556,561,546	rs740952	N/A	0.343	0.343	Benign	Benign	N/A	0.5468
	Ion flux	KCNH2	L170				492	rs75648145	N/A	0.001	0.001	Conflicting Interpretations Of Pathogenicity	Benign	N/A	N/A
	Ion flux	KCNH2	T486			472		rs757036802	N/A	N/A	N/A	Likely benign	Likely benign	N/A	N/A
	Ion flux	KCNH2	F129	58				rs764831888	N/A	N/A	N/A	Likely benign	Likely benign	N/A	N/A
	Ion flux	KCNJ2	L382	23,58,80,81,85,86,90,92	15,19,87,94,95	525.476	399,438,464,556	rs173135	N/A	0.154	0.154	Benign	Benign	DF	0.0808
	Ion flux	KCNJ2	L298			476		no id	N/A	N/A	N/A			N/A	N/A
	Ion flux	KCNJ5	Q282E	3,22,23,35,52,55,56,58,69,75,80,81,82,83,85,86,98	13,15,19,33,54,57,63,67,84,87,88,89,93,94,95,96,97	542,586,498,525,472,476,481,512,514,515,516,527,532,579,588,513	202,282,305,328333,334369,377,385,399,417,428,431,438,443,457,458,464,489,492,500,503,543,546,556,560,561,573,524,536	rs7102584	1.0	0.995	N/A	Benign	Benign	FP	0.9957
	Ion flux	KCNJ5	R319	23	13			rs192889782	N/A	0.002	0.002	Benign	Benign	N/A	0.0191
	Ion flux	KCNJ5	NC_000011.9:g.128782112C>T	23.52	13.33			rs45516097	N/A	0.076	0.076	Benign	Benign	N/A	0.0446
	Ion flux	KCNJ5	NC_000011.9:g.128786294G>A	22,23,35,52,55,56,58,69,75,80,81,82,83,85,86	13,19,33,54,63,67,84,87,88,89,93,94,95,97	498,525,542,586,476,481,512,514,515,516,527,532,579,588	536,202,282,305,328,333,334,369,377,385,399,417,428,431,438,443,457,464,489,492,500,503,524,543,556,560,561,573	rs4937391	N/A	0.736	N/A	Benign	Benign	N/A	0.7680
	Ion flux	KCNJ5	S57	3,22,23,35,52,55,56,58,69,75,80,81,82,83,85,86,98	13,15,19,33,54,63,67,84,87,88,89,93,94,95,96,97	498,525,542,586,476,481,512,514,515,516,527,532,579,588	536,202,282,305,328,333,334,369,377,385,399,417,428,431,438,443,457,458,464,489,492,500,503,524,543,556,560,56573,546	rs6590357	N/A	0.87	N/A	Benign	Benign	N/A	0.8851
	Ion flux	KCNJ5	L270	3,22,23,35,52,55,56,58,69,75,80,81,82,83,85,86,98	13,15,19,33,54,63,67.84,87,88,89,93,94,95,96,97	498,525,542,586,476,481,512,514,515,516,527,532,579,588	536,202,282,305,328,333,334,369,377,385,399,417,428,431,438,443,457,458,464,489,492,500,503,524,543,556,560,561,573,546	rs7118824	N/A	0.866	N/A	Benign	Benign	N/A	0.8851
	Ion flux	KCNJ5	H278	3,22,23,35,52,55,56,58,69,75,80,81,82,83,85,86,98	13,15,19,33,54,63,67,84,87,88,89,93,94,95,96,97	498,525,542,586,476,481,512,514,515,516,527,532,579,588	536,202,282,305,328,333,334,369,377,385,399,417,428,431,438,443,457,458,464,489,492,500,503,524,543,556,560,561,573,546	rs7118833	N/A	0.867	N/A	Benign	Benign	N/A	0.8851
	Ion flux	KCNJ8	A88G				333	rs117808169	1.0	N/A	0.0	Uncertain Significance	VUS	N/A	N/A
	Ion flux	KCNJ8	K382R			579		rs752063865	0.105	N/A	N/A	Uncertain Significance	VUS	N/A	N/A
	Ion flux	KCNQ1	P321R		88	282,431,457		rs12720449	0.097	0.023	0.023	Uncertain Significance	Benign	DM?	0.0276
	Ion flux	KCNQ1	K266N			498		rs12720457	0.174	0.001	0.001	Conflicting interpretations of pathogenicity​	Benign	DM	0.0021
	Ion flux	KCNQ1	S419	22,23,56,75,82,83,86,98	15,19,63,87,93,94,95,96	542,586,472,513,514,515,527,532	536,202,282,328,333,334,369,377,399,417,428,438,443,543,556,573,595	rs1057128	N/A	0.181	0.181	Benign	Benign	N/A	0.2191
	Ion flux	KCNQ1	Y535	3,23,55,56,81,82,85	63,67,96,97	525,586,481,512,527,532	305,385,399,428,438,458,464,503,524,573,546	rs11601907	N/A	0.083	0.083	Conflicting Interpretations Of Pathogenicity	Benign	DM	0.0851
	Ion flux	KCNQ1	I145	69	88			rs1800170	N/A	0.009	0.009	Benign	Benign	N/A	0.0148
	Ion flux	KCNQ1	NC_000011.9:g.2606541C>T				282	rs201590918	N/A	N/A	0.0	Conflicting Interpretations Of Pathogenicity	Uncertain Significance	N/A	N/A
	Ion flux	KCNQ1	NC_000011.9:g.2549257C>T				561	rs28730664	N/A	0.017	0.017	Likely Benign	Benign	N/A	0.0106
	Ion flux	KCNQ1	NC_000011.9:g.2606438C>T		93			rs543599445	N/A	N/A	N/A	Likely Benign	Uncertain Significance	N/A	0.0106
	*N/A, not available; DM, disease-causing mutation; DFP, disease-causing mutation with functional proof; DF, disease-associated polymorphism with functional evidence; FP, in vitro/laboratory or in vivo functional polymorphism.
	AV block, atrioventricular block; SSS, sick sinus syndrome; iAF, idiopathic atrial fibrillation; CHD AF, coronary heart disease–associated atrial fibrillation
	MAF, minor allele frequency; ACMG, American College of Medical Genetics and Genomics; HGMD, Human Gene Mutation Database.

## Sheet: Table S3
Table S3. The comparison of QT intervals between carriers and non-carriers
Descriptive statistics
QT, ms
		N	Mean	Standard deviation	Standard error	95% confidence interval for the mean		Min	Max
						Lower limit	Upper limit
carrier		11	375.727	25.6752	7.74138	358.478	392.976	320	402
non-carrier		51	389.843	66.1596	9.2642	371.235	408.451	280	600
Total		62	387.339	61.0361	7.7516	371.838	402.839	280	600
Test of homogeneity of variances
QT, mc
Levene’s test	st.dev 1	st.dev 2	p value
5.88655	1	60	0.0182796
ANOVA
QT, ms
	Сумма квадратов	st.dev	Средний квадрат	F	p value
Between groups	1802.96	1	1802.96	0.479836	0.491169
Within group	225447	60	3757.45
Total	227250	61
